# Supplementary material for: A New Paradigm in Managing Advanced Ovarian Cancer: Differentiating Patients Requiring Neoadjuvant Treatment from Primary Cytoreduction
Source: Cancers (Basel). 2021 Sep 30;13(19):4925. doi: 10.3390/cancers13194925 (PMC8508489; doi:10.3390/cancers13194925)
Supplement: Supplementary file 1 [file cancers-13-04925-s001.zip]

Archive with 1 entries (1 files):
- cancers-1356277-supplementary.pdf
